# Supplementary material for: High-Density Mapping and Candidate Gene Analysis of Pl18 and Pl20 in Sunflower by Whole-Genome Resequencing
Source: Int J Mol Sci. 2020 Dec 16;21(24):9571. doi: 10.3390/ijms21249571 (PMC7765508; doi:10.3390/ijms21249571)
Supplement: Supplementary file 1 [file ijms-21-09571-s001.zip › Table S1.xlsx]

## Sheet: Table S1
Table S1 Originating species of designeated downy mildew resistance genes
Gene	Linkage group	Source	Origin of Pl genes	Reference
Pl1	8	AD66, RHA 265/RHA 266, HA 60	Helianthus annuus	37,38
Pl2	8	HA 61, RHA 274	Helianthus annuus	27,39
Pl3	-	HA 61	Helianthus annuus	40
Pl4	-	HIR34	Helianthus tuberosus	28,41
Pl5	13	RF-S11-5566-74-10, Novinka and Progress	Helianthus tuberosus	29,42
Pl6	8	HA 335, HA 336	Helianthus annuus	30,43
Pl7	8	HA 337, HA 338, HA 339,	Helianthus praecox	9,30
Pl8	13	RHA 340	Helianthus argophyllus	14,30
Pl9	-	RHA 274	-	44
Pl10	-	RHA 274, RHA 325	-	44
PlArg	1	ARG-1575	Helianthus argophyllus	45,46
Pl11	-	AMES 3235, PI 497250, RHA 274, PI 497938, DM-2	-	47
Pl12	-	AMES 3235, PI 497250, RHA 274, PI 497938, DM-2	-	47
Pl13	1	HA-R5	Helianthus annuus	48,49
Pl14	1	29004, HA-R4	Unknown wild sunflower species	16
Pl15	8	RNID	-	31
Pl16	1	HA-R4	Unknown wild sunflower species	48,50
Pl17	4	PI 468435, HA 458	Helianthus annuus	32,51
Pl18	2	PI 494573, HA-DM1	Helianthus argophyllus	7
Pl19	4	PI 435414, HA-DM5	Helianthus annuus	52
Pl20	8	PI 494578	Helianthus argophyllus	1
Pl21	13	RHA 274	Helianthus annuus	53
Pl22	13	PMI3	Helianthus tuberosus	54
Pl23	1	HIS33, INTER35	Helianthus resinosus	25
Pl24	1	HAS62	Helianthus annuus	25
Pl25	1	HAS40	Helianthus annuus	25
Pl26	2	HAS103	Helianthus annuus	25
Pl27	4	HIS32	Helianthus tomentosus	25
Pl28	4	HIS36	Helianthus tomentosus	25
Pl29	4	HAS85	Helianthus annuus	25
Pl30	11	HAS6	-	25
Pl31	13	HAS42	Helianthus annuus	25
Pl32	13	HAS54	Helianthus annuus	25
Pl33	4	TX16R	Helianthus annuus	55,56
Pl34	13	PI 413157, RHA 428	Helianthus annuus	57,58
Pl35	1	PI 494576, HA-DM6	Helianthus argophyllus	59
