# Supplementary material for: High-Density Mapping and Candidate Gene Analysis of Pl18 and Pl20 in Sunflower by Whole-Genome Resequencing
Source: Int J Mol Sci. 2020 Dec 16;21(24):9571. doi: 10.3390/ijms21249571 (PMC7765508; doi:10.3390/ijms21249571)
Supplement: Supplementary file 1 [file ijms-21-09571-s001.zip › Table S2.xlsx]

## Sheet: Table S2
Table S2 Evaluation panel of 96 sunflower lines used to determine specificity of Pl18and Pl20 markers
Pl: downy mildew R gene; R: rusr R gene; Rf: male fertility restoration gene; BSR: Sclerotinia basal stalk rot
Lane No. in PCR gel	Sunflower line	Gene	Pedigree	Release date
1	HA 89		VNIIMK 8931 Sel	October 1971
2	HA 234		2*Smena//HA6/HA8	October 1971
3	HA 291		INRA 6501 Sel	April 1976
4	HA 321		HA 287/HA 286	April 1985
5	HA 323		Sundak Selection	April 1985
6	HA 342		HA 89 *2/Pervenets High Oleic	April 1986
7	HA 350		HA 292*2/Pervenets High Oleic	April 1986
8	HA 378		HA 821/DDR	May 1990
9	HA 412		USDAB/SCL B-3 CYCLE 1	May 1995
10	HA 412 HO		HA 412*5/HA 434	May 1995
11	HA 434		HA424 High Oleic selection	April 2001
12	HA 441		HA412/SD Sclerotinia Tolerant	May 2003
13	HA 850		High Oil Population	April 1985
14	CONFSCLB1		Maintainer selection from HA 441/ROM PH//HA 442/HA 441/4/CONF/5/CONF	2006
15	CONFSCLR5		Restorer selection from RO12-13//RHA 274/Dobritch/3/PSC 8/4/CONF/5/CONF	2006
16	RHA 265	Pl1	2*Peredovik/953-102-1-1-41 = T66006-2-1-3-1	1971
17	RHA 274	Pl2/Rf1	CMS PI343765/HA119//HA62-4-5 /2/T66006-2	May 1973
18	HA 61	Pl3	953-88-3/Armavirski 3497	1968
19	DM-2	Pl5	Composite - Source = Novinka	February 1984
20	HA 335	Pl6	HA 89 *3/H. annuus 423	1986
21	HA 452	Pl6	HA335/HA412	May 2005
22	HA 337	Pl7	HA 89 *3/H. praecox 417	1986
23	RHA 340	Pl8/Radv/Rf3	HA 89 *3/H. argophyllus 415	April 1986
24	RHA 436	Pl8	RHA340 / RHA344 High Oleic	April 2001
25	RHA 419	PlArg/Rf1	RHA 373 / ARG 1575-2	May 1999
26	RHA 468	PlArg/Rf1	RHA 428/3/RHA 426/RHA 419//RHA 440/4/RHA 426/3/RO 12-13//RHA 274/Dobritch	May 2006
27	HA-R5	Pl13	Guayacan INTA Selection	January 1984
28	HA-R4	Pl14/Pl16	Saenz Pena 74-1-2 Selection	January 1984
29	RNID	Pl15	Proprietary restorer inbred line which traces back to an Argentine sunflower open pollinated population	-
30	HA 458	Pl17	HA434*3/PI468435	May 2006
31	HA-DM1	Pl18	HA 89*2/NMSHA89/PI 494573	June 2015
32	HA-DM2	PlArg/R12	BC4F4 confection restorer selection from CONFSCLR5*5/RHA 464	June 2017
33	HA-DM3	Pl17/R13a	BC4F4 confection maintainer selection from HA HA-R6*5/HA 458	June 2017
34	HA-DM4	Pl18/R13a	BC4F3 confection maintainer selection from HA R6*5/HA-DM1	June 2017
35	HA-DM5	Pl19	BC2F4 confection maintainer selection from CONFSCLB1*2/CMS CONFSCLB1/H. annuus PI 435414	June 2017
36	16-039-48	Pl20	Homozygous BC2F2 of HA89/H.argophyllus PI494578	-
37	RHA 428	Pl34	RHA 801 // RHA 365 / PI 413157	June 2000
38	803-1	Pl803	Former Yugoslavia selection	-
39	TX16R	Pl33	TX16/HA 89//TX16/HA 89	2005
40	MC 90	R1	-	-
41	MC 29 (Australia)	R2	Australian selection of oil-type Canadian line MC29	-
42	MC 29 (USDA)	R2/R10	USDA selection of oil-type Canadian line MC29	-
43	PhRR3	R3	Backcross between S37-388 and Hysun 33s	-
44	HA-R3	R4	Charata Selection	January 1984
45	HA-R2	R5	Impira INTA Selection	January 1984
46	HA-R9	R11/Rf5	Improved derivative of RfANN-1742	January 2013
47	HA-R10	R5	Maintainer line from CONFSCLB1*4/HA-R2	December 2013
48	HA-R11	R4	Restorer line from CONFSCLR5*5/HA-R3	December 2013
49	RHA 464	R12/PlArg/Rf1	RHA418/RHA 419/3/ RHA801//RHA365/PI 413047	May 2006
50	HA-R6	R13a	Confection mainatiner line PI 607509	2001
51	HA-R12	R2/R13a	Maintainer selection from CONFSCLB1*5/MC29 (AUS) and HA-R6	Junly 2014
52	HA-R13	R5/R13a	Maintainer selection from CONFSCLB1*4/HA-R2 and HA-R6	Junly 2014
53	RHA 397	R13b	Male fertility restorer line of oilseed sunflower from RHA 274/RO-20-10-3-3-2	May 1993
54	PH3	R14	BC2F4-derived line from the cross and backcrosses of HA 89/South Dakota wild H. annuus L. (PI 413038)	1993
55	HA-R8	R15	RHA 377/PI 432512	May 1997
56	P-386	Pu6	Selection from Charata INTA	1986
57	RHA 282	Rf1	Boneta Giant Manchurian/Mennonite RR	March 1974
58	RHA 293	Rf1	3 * Commander /Mennonite RR	April 1976
59	RHA 299	Rf1	CMS P-21 VRI/T70050 T70050=PI343765/HA119 //HA62-4-5/2/T66008-2	November 1976
60	RHA 325	Rf1	R811-3	April 1985
61	RHA 348	Rf1	RHA 274 *2/Pervenets High Oleic	April 1986
62	RHA 374	Rf1	ARG-R43	May 1990
63	RHA 386	Rf1	82 ROM. R-LINE BULK	May 1992
64	RHA 400	Rf1	AUSTRALIA 85 R-LINE POP.	May 1995
65	RHA 408	Rf1	ROMANIA R-LINE SCL POP-1	May 1995
66	RHA 417	Rf1	RHA 801/NS-RF POP 3 (SUNBURST)	May 1998
67	RHA 439	Rf1	RHA377/AS3211 Sclerotinia Tolerant	May 2003
68	RHA 801	Rf1	Derived from a Restorer Composite	May 1980
69	RHA 280	Rf3	Sundak Sel	March 1974
70	Rf GIG2**	Rf4	cmsGIG2/H.maximiliani amphiploid	December 2016
71	RHA 295		CMS Mennonite RR- 18-1*3 / T66006-2	November 1976
72	RHA 364		FELIX	May 1988
73	RHA 366		RF-8784/RHA 274	May 1988
74	RHA 368		NS-H-27/RHA 274	May 1988
75	RHA 392		SELECT	May 1993
76	RHA 398		RHA 274/BCD LINE BULK	May 1995
77	RHA 426		RHA 409 / RHA 376*2 / H.annuus IMI resistant	June 2000
78	RHA 443		RHA426/RHA419//RHA440 Imidazolinone Herbicide Resistant	May 2003
79	RHA 447		RHA377/RHA348 High Oleic	May 2003
80	RHA 454		RHA 447//RHA440/PSC 8 (High ol.)	May 2005
81	RHA 472		Restorer oilseed line from RHA 801/AS 4379//RHA 439	August 2011
82	RHA 475		Restorer oilseed line from RHA 801/AS 4379//RHA 426	August 2011
83	RHA 478		RHA 443/RHA 455	December 2016
84	RHA 479		RO 12-13//RHA 274/DOB/3/PSC8/4IRHA418/RHA 419/3/R012-13/IRHA 2741PRS5	December 2016
85	RHA 855		CMS HA 89/RHA 273	April 1985
86	RHA 856		RHA 299/Sorem HT 58	April 1985
87	HA-BSR1	BSR resistance	F7–derived RIL line from HA 441/RHA 439	August 2016
88	HA-BSR2	BSR resistance+Pl17	BC2F6 maintainer oilseed sunflower line from HA 89/3/HA 458//NMSHA 89/PI 435843	October 2017
89	HA-BSR3	BSR resistance+Pl17	BC2F6 maintainer oilseed sunflower lines from HA 89/3/HA 458//NMSHA 89/PI 494573	October 2017
90	HA-BSR4	BSR resistance+Pl17	BC2F6 maintainer oilseed sunflower lines from HA 89/3/HA 458//NMSHA 89/PI 494573	October 2017
91	HA-BSR5	BSR resistance	BC2F6 maintainer oilseed sunflower lines from HA 89/3/HA 458//NMSHA 89/PI 494573	October 2017
92	HA-BSR6	BSR resistance+Pl17	BC2F6 maintainer oilseed sunflower lines from HA 89/3/HA 458//NMSHA 89/PI 468853	October 2017
93	HA-BSR7	BSR resistance+Pl17	BC2F6 maintainer oilseed sunflower lines from HA 89/3/HA 458//NMSHA 89/PI 468853	October 2017
94	HA-BSR8	BSR resistance+Pl17	BC2F6 maintainer oilseed sunflower lines from HA 89/3/HA 458//NMSHA 89/PI 468853	October 2017
95	HOLS 1		BC3F4 maintainer genetic stock from HA 466/4/HA 466/3/RS I/HA 466//HA 466	June 2015
96	HOLS 4		F8 maintainer genetic stock from HA 466/PI 170414 + PI372259 bulk	June 2015
