# Supplementary material for: High-Density Mapping and Candidate Gene Analysis of Pl18 and Pl20 in Sunflower by Whole-Genome Resequencing
Source: Int J Mol Sci. 2020 Dec 16;21(24):9571. doi: 10.3390/ijms21249571 (PMC7765508; doi:10.3390/ijms21249571)
Supplement: Supplementary file 1 [file ijms-21-09571-s001.zip › Table S3.xlsx]

## Sheet: Table S3
Table S3 Primer sequences of SNPs mapped in the present study
Primer name	Primer sequecns	Product length (bp)
For Pl18
SFW03013F1a	GCAACAGGAACCAGCTATGACGCAAAGGATGTTGCTGACTCT	45
SFW03013F2a	GCAACAGGAACCAGCTATGACATGACGCAAAGGATGTTGCTGATCCC
SFW03013R1	CAAGGCAGACTTGTCGGATAAA
S2_128980821F1	GCAACAGGAACCAGCTATGACCTTAAAAAACAAGCTATGATGGTAAGCTACACC	80
S2_128980821F2	GCAACAGGAACCAGCTATGACATGACCTTAAAAAACAAGCTATGATGGTAAGCTAACCT
S2_128980821R	CGCTGCATCTGTTGAACGTGA
S2_128982087F1	GCAACAGGAACCAGCTATGACAAGGCAGACTTGTCGGATAACACG	65
S2_128982087F2	GCAACAGGAACCAGCTATGACATGACAAGGCAGACTTGTCGGATAAACCA
S2_128982087R	ACCGACAAGAGTACATGGACCG
S2_128982628F1	GCAACAGGAACCAGCTATGACTTTAGAAGATTAACGGGTTGTAAGTGTTACTGT	139
S2_128982628F2	GCAACAGGAACCAGCTATGACATGACTTTAGAAGATTAACGGGTTGTAAGTGTTAACGC
S2_128982628R	ACTTGGGTGAATCGTGATTTGGG
C2_128624983F1	GCAACAGGAACCAGCTATGACATCTTCTTGTTGGTTATGATTGGTATATTTTTTA	73
C2_128624983F2	GCAACAGGAACCAGCTATGACATGACATCTTCTTGTTGGTTATGATTGGTATATTTCCTG
C2_128624983R	CCAAGAATGGAAGAAAGCGAAAGGT
C2_128640408F1	GCAACAGGAACCAGCTATGACAGAGTGTTGCATTTTTTATGTACGTTACGTG	73
C2_128640408F2	GCAACAGGAACCAGCTATGACATGACAGAGTGTTGCATTTTTTATGTACGTTAAATT
C2_128640408R	GGCAGCAGTAATTCATAAGGCCAC
C2_128652042F1	GCAACAGGAACCAGCTATGACCCTCATGTCCAAAAATCCGAGGCTAA	142
C2_128652042F2	GCAACAGGAACCAGCTATGACATGACCCTCATGTCCAAAAATCCGAGGACAT
C2_128652042R	TAGTGCTTGGCAAGGAGAGGTAAG
C2_128652376F1	GCAACAGGAACCAGCTATGACGATCATATTACATGCACAGGTTTGTTCAGT	170
C2_128652376F2	GCAACAGGAACCAGCTATGACATGACGATCATATTACATGCACAGGTTTGTTTCGC
C2_128652376R	CTGTATGGAGAAAGGTTGCCTCG
C2_128663385F1	GCAACAGGAACCAGCTATGACATCAATGATCCAATTTTTCTGCCCGT	111
C2_128663385F2	GCAACAGGAACCAGCTATGACATGACATCAATGATCCAATTTTTCTGCATGC
C2_128663385R	CAAACGAGTGGATTTGGTGATGGA
C2_128673440F1	GCAACAGGAACCAGCTATGACTAGATAGATATAGATTGCAATGGATACCATCTAA	96
C2_128673440F2	GCAACAGGAACCAGCTATGACATGACTAGATAGATATAGATTGCAATGGATACCATTCAG
C2_128673440R	GGCCAAAGGACGTATGGTATAGTG
C2_128676979F1	GCAACAGGAACCAGCTATGACTTCACCACCATCTCGACCCACC	87
C2_128676979F2	GCAACAGGAACCAGCTATGACATGACTTCACCACCATCTCGACCTCCT
C2_128676979R	TGGTTGACAGAATGTTGGAACGTG
C2_128842104F1	GCAACAGGAACCAGCTATGACGGCATAGCTCTAATGGTACCACCTG	174
C2_128842104F2	GCAACAGGAACCAGCTATGACATGACGGCATAGCTCTAATGGTACCAATTA
C2_128842104R	GCCTGAGGAGTACCAGTGATGTAG
C2_128842607F1	GCAACAGGAACCAGCTATGACCGTGTATTCAAGAAGAAAAACTACCATACAGT	78
C2_128842607F2	GCAACAGGAACCAGCTATGACATGACCGTGTATTCAAGAAGAAAAACTACCATAACGC
C2_128842607R	CCTTGAGTCCATGGAGGCAGTTAT
C2_128843016F1	GCAACAGGAACCAGCTATGACCTTGTGACCACTCAACTGAATAGA	125
C2_128843016F2	GCAACAGGAACCAGCTATGACATGACCTTGTGACCACTCAACTGAACCGT
C2_128843016R	CAGAGGTTAGATGGCTCTTGCTCT
C2_128843240F1	GCAACAGGAACCAGCTATGACCGGATGCATTATGTCACTTATCAGTATCAGA	94
C2_128843240F2	GCAACAGGAACCAGCTATGACATGACCGGATGCATTATGTCACTTATCAGTATACGG
C2_128843240R	CACCCTAAACCCCTATTCTCGTGT
C2_128844350F1	GCAACAGGAACCAGCTATGACCCAATCTTTGTGGTACATGTGTAAATGACAAC	110
C2_128844350F2	GCAACAGGAACCAGCTATGACATGACCCAATCTTTGTGGTACATGTGTAAATGAACAT
C2_128844350R	CGTACATAATGGAGTTGGGTGTGG
C2_128847542F1	GCAACAGGAACCAGCTATGACGAACATCGTCCTCATCGTTATCATTTTATA	65
C2_128847542F2	GCAACAGGAACCAGCTATGACATGACGAACATCGTCCTCATCGTTATCATTTCCTC
C2_128847542R	AGAGCACACTAACCTGGGATTTCA
C2_128869892F1	GCAACAGGAACCAGCTATGACGGTCGTTTGCTGTTTTACGGCTTG	154
C2_128869892F2	GCAACAGGAACCAGCTATGACATGACGGTCGTTTGCTGTTTTACGGTCTA
C2_128869892R	TGGTAGTTGGTCAATCACGTCCT
C2_128870626F1	GCAACAGGAACCAGCTATGACCAGGTACATAGTGACTCAGGCGCA	127
C2_128870626F2	GCAACAGGAACCAGCTATGACATGACCAGGTACATAGTGACTCAGGAACT
C2_128870626R	GCGGAAGCATAAGACAGACAGTTC
C2_128872074F1	GCAACAGGAACCAGCTATGACGGTGGCAAACGTAAAAGCAATTAAT	130
C2_128872074F2	GCAACAGGAACCAGCTATGACATGACGGTGGCAAACGTAAAAGCAATCCAA
C2_128872074R	TCATTTCAAGGGCTACACCCTGTT
C2_128880353F1	GCAACAGGAACCAGCTATGACTGCATGCACAAATGTATCTTCATCTCCAA	67
C2_128880353F2	GCAACAGGAACCAGCTATGACATGACTGCATGCACAAATGTATCTTCATCTTTAC
C2_128880353R	TCCATTTGCATGTTATGTGTGGCA
C2_128880801F1	GCAACAGGAACCAGCTATGACCCACTGCCCCTTGCTTAAATATT	84
C2_128880801F2	GCAACAGGAACCAGCTATGACATGACCCACTGCCCCTTGCTTAAACCTC
C2_128880801R	AGGAGTCTTTTGAGTTTGTGGAAGT
C2_128888340F1	GCAACAGGAACCAGCTATGACATTAAAGTCTACTTGACGTATTAACCACAG	140
C2_128888340F2	GCAACAGGAACCAGCTATGACATGACATTAAAGTCTACTTGACGTATTAACCGTAT
C2_128888340R	GCCAACCCCACAGATGATAAACTC
C2_128889755F1	GCAACAGGAACCAGCTATGACAAGAGGATGTGGACCAAGCTTAAACTTC	98
C2_128889755F2	GCAACAGGAACCAGCTATGACATGACAAGAGGATGTGGACCAAGCTTAAAACTG
C2_128889755R	TCCACATAAGACTTTGGGTGGGTT
C2_128916238F1	GCAACAGGAACCAGCTATGACGACCACAACAACCTAGATGCAATAACGAC	127
C2_128916238F2	GCAACAGGAACCAGCTATGACATGACGACCACAACAACCTAGATGCAATAAAAAG
C2_128916238R	GCTACCATTCATCTTCACATTCTCCA
C2_128917327F1	GCAACAGGAACCAGCTATGACATTTACCTAACACGATTGTCACCTCTAATAT	90
C2_128917327F2	GCAACAGGAACCAGCTATGACATGACATTTACCTAACACGATTGTCACCTCTAGCAA
C2_128917327R	CAGGACCAGTAAGGCCAAGAACTA
C2_128920653F1	GCAACAGGAACCAGCTATGACGGTGTTGAAAAAGAGACTGAAGTACCTC	61
C2_128920653F2	GCAACAGGAACCAGCTATGACATGACGGTGTTGAAAAAGAGACTGAAGTAATTT
C2_128920653R	GAGCCCAAGAGAAGACTCAAGTA
C2_128922069F1	GCAACAGGAACCAGCTATGACGTTCCTGAGGTTGAAGTTATGATGC	60
C2_128922069F2	GCAACAGGAACCAGCTATGACATGACGTTCCTGAGGTTGAAGTTATGGCGG
C2_128922069R	GTGGGGTAAAGTGTAGGTCTTTGATTTTAG
C2_128925784F1	GCAACAGGAACCAGCTATGACTTGGAGTTAAAACTAATGTGTTCTTTTACCCG	141
C2_128925784F2	GCAACAGGAACCAGCTATGACATGACTTGGAGTTAAAACTAATGTGTTCTTTTAATCA
C2_128925784R	AGATGGGAAGACCACTTTGGTGAA
C2_128926640F1	GCAACAGGAACCAGCTATGACACAAGATTTGATTCTTCAATCAATTGCTATCCTG	102
C2_128926640F2	GCAACAGGAACCAGCTATGACATGACACAAGATTTGATTCTTCAATCAATTGCTATTTTT
C2_128926640R	AGTATCTGCCTCCAAGCTCTGTTT
S2_129074800F1	GCAACAGGAACCAGCTATGACCACATCACCACGATACATACACCCA	83
S2_129074800F2	GCAACAGGAACCAGCTATGACATGACCACATCACCACGATACATACAATCG
S2_129074800R	GGTTCGGTAGGAGATGGTGACA
S2_129077858F1	GCAACAGGAACCAGCTATGACGTCGGTCCCAAAATCGTTTCC	87
S2_129077858F2	GCAACAGGAACCAGCTATGACATGACGTCGGTCCCAAAATCGTCCCT
S2_129077858R	GACTGCTCGTGTTGTTTCCCAC
SFW03060F1a	GCAACAGGAACCAGCTATGACCAAATGGGTTCTCTGATCATACTCTT	58
SFW03060F2a	GCAACAGGAACCAGCTATGACATGACCAAATGGGTTCTCTGATCATACCTTC
SFW03060R1	GATCAAGAACTGAAGATGAAGTGTT
For Pl20
SFW01920F1	GCAACAGGAACCAGCTATGACCATAAGCCTTCTCCACCTCCCG	73
SFW01920F2	GCAACAGGAACCAGCTATGACATGACCATAAGCCTTCTCCACCTTTCT
SFW01920R	AGAAACCGGAAGAAATCCG
SFW09076F1	GCAACAGGAACCAGCTATGACGGTGAGATCGGGTTCGACAGT	59
SFW09076F2	GCAACAGGAACCAGCTATGACATGACGGTGAGATCGGGTTCGATGGC
SFW09076R	TCAGCTGTGAAAGTGAAAGT
C8_7890010F1	GCAACAGGAACCAGCTATGACGACACATAGACGTATGAGGTGAATCTA	70
C8_7890010F2	GCAACAGGAACCAGCTATGACATGACGACACATAGACGTATGAGGTGAACTTG
C8_7890010R	GCATGGGATGCGTTTTTGGAGAG
S8_11272025F1	GCAACAGGAACCAGCTATGACCGATGAACAAGCTTTTCAAATTCATACTCA	185
S8_11272025F2	GCAACAGGAACCAGCTATGACATGACCGATGAACAAGCTTTTCAAATTCATAACCG
S8_11272025R	TCGCTTCATCCCACTTTCTCT
S8_11272046F1	GCAACAGGAACCAGCTATGACATCAACGTCTAATGAAGGAGATCAG	159
S8_11272046F2	GCAACAGGAACCAGCTATGACATGACATCAACGTCTAATGAAGGAGACTAA
S8_11272046R	TCGCTTCATCCCACTTTCTCT
C8_7894021F1	GCAACAGGAACCAGCTATGACATATTATACGTAATTATATTATACGTACAACACG	151
C8_7894021F2	GCAACAGGAACCAGCTATGACATGACATATTATACGTAATTATATTATACGTACAATCCA
C8_7894021R	ATTCTTGATCTGTTAGTTTGGCCTC
C8_7895128F1	GCAACAGGAACCAGCTATGACCGTAAAGATATGAGTCATCATCTATGTAACAG	103
C8_7895128F2	GCAACAGGAACCAGCTATGACATGACCGTAAAGATATGAGTCATCATCTATGTAGTAA
C8_7895128R	GAAGTTGGGTGTGCATTGTTAGGAG
C8_7902182F1	GCAACAGGAACCAGCTATGACCAATTGTTACGATTTAGGGCACTGACTTG	80
C8_7902182F2	GCAACAGGAACCAGCTATGACATGACCAATTGTTACGATTTAGGGCACTGATCTT
C8_7902182R	CACCATCCACACCTGCTTCTTC
C8_7914784F1	GCAACAGGAACCAGCTATGACGCTGCTGCTGCATATTTCTAGA	99
C8_7914784F2	GCAACAGGAACCAGCTATGACATGACGCTGCTGCTGCATATTTCCCGC
C8_7914784R	ATGATGTGGTAACGAACGAGCG
C8_7917284F1	GCAACAGGAACCAGCTATGACGCTAGTTTGATTCGGTTTTGTTTGTGACTTT	79
C8_7917284F2	GCAACAGGAACCAGCTATGACATGACGCTAGTTTGATTCGGTTTTGTTTGTGATCTC
C8_7917284R	CTAACCACACACACACACAGTCC
SFW04358F1	GCAACAGGAACCAGCTATGACCAGTCATTGCCATATGTGGTGCCTT	58
SFW04358F2	GCAACAGGAACCAGCTATGACATGACCAGTCATTGCCATATGTGGTGTTTC
SFW04358R	ACGCGTAGTATAACCACATC
C8_7919216F1	GCAACAGGAACCAGCTATGACATAAACTACGAAACTCTGAGAAAATAACCACATC	121
C8_7919216F2	GCAACAGGAACCAGCTATGACATGACATAAACTACGAAACTCTGAGAAAATAACCAACTT
C8_7919216R	ACGGTAGAAACAGTTTGTTGTACTGTTA
C8_7920504F1	GCAACAGGAACCAGCTATGACCAAATCAAAGCCATTTTGGTTGATCGCT	85
C8_7920504F2	GCAACAGGAACCAGCTATGACATGACCAAATCAAAGCCATTTTGGTTGATAACC
C8_7920504R	AGAATACTCCATTTTGAGGCCCGT
C8_7921819F1	GCAACAGGAACCAGCTATGACTTATTAGATACACATATACCACCAAAACATCCAC	88
C8_7921819F2	GCAACAGGAACCAGCTATGACATGACTTATTAGATACACATATACCACCAAAACATTTAA
C8_7921819R	TGGTTCGTAAATTATTGACCTTTGAAGT
C8_8003402F1	GCAACAGGAACCAGCTATGACCCTGCTAGTCACAATCAAAACACTCAGA	121
C8_8003402F2	GCAACAGGAACCAGCTATGACATGACCCTGCTAGTCACAATCAAAACACTACGG
C8_8003402R	CCACTCAGACATCTGTTCACGAAAC
C8_8009207F1	GCAACAGGAACCAGCTATGACTAGTAGATATGGAGAAGATTCTTAACATTTAAAT	77
C8_8009207F2	GCAACAGGAACCAGCTATGACATGACTAGTAGATATGGAGAAGATTCTTAACATTTGCAC
C8_8009207R	ACCCTAACATACAAATCCACTAACTCCA
C8_8012577F1	GCAACAGGAACCAGCTATGACATAACATCTTAATATCTTATAACAACAACCCCTG	100
C8_8012577F2	GCAACAGGAACCAGCTATGACATGACATAACATCTTAATATCTTATAACAACAACCTTTA
C8_8012577R	AGGATCATCGAGGAGACTTTTAGACTAT
C8_8004678F1	GCAACAGGAACCAGCTATGACGAGCGTCGGGAAACTGTTCAACATC	129
C8_8004678F2	GCAACAGGAACCAGCTATGACATGACGAGCGTCGGGAAACTGTTCAATCTA
C8_8004678R	TCTTTTTCTCCACATTCCACAACCG
C8_8504355F1	GCAACAGGAACCAGCTATGACCTCCAAGTCGATATATAGTTGAAGGCCAC	78
C8_8504355F2	GCAACAGGAACCAGCTATGACATGACCTCCAAGTCGATATATAGTTGAAGGATAA
C8_8504355R	ATGTTTACGTGGTTCATCCCGA
C8_8459708F1	GCAACAGGAACCAGCTATGACCCAAATCAAATATGTTCACAGCAAACCTG	72
C8_8459708F2	GCAACAGGAACCAGCTATGACATGACCCAAATCAAATATGTTCACAGCAAAATTT
C8_8459708R	AGCAAAGGTTTTCACCCAAACAGAA
C8_8460626F1	GCAACAGGAACCAGCTATGACTATAGACGATGGTTTTCATGATCATCTTATCATA	123
C8_8460626F2	GCAACAGGAACCAGCTATGACATGACTATAGACGATGGTTTTCATGATCATCTTATACTG
C8_8460626R	AACACCAGTATTCAACAAAAAGCCT
C8_8458330F1	GCAACAGGAACCAGCTATGACATATTTCCGTTTTTTGACTAGTCATCAACACG	105
C8_8458330F2	GCAACAGGAACCAGCTATGACATGACATATTTCCGTTTTTTGACTAGTCATCAAACCT
C8_8458330R	TGTGTTGAAAAGAAGTGATTCAGAAGGT
SFW02745F1	GCAACAGGAACCAGCTATGACCCTATGGCTGCAAGTGCTTAATT	56
SFW02745F2	GCAACAGGAACCAGCTATGACATGACCCTATGGCTGCAAGTGCTTGGTC
SFW02745R	CCCAAATCAAAAGTCAGCTT
C8_8452446F1	GCAACAGGAACCAGCTATGACCCTTTAACCAACTAATGTATATCAATCAAGCCTC	151
C8_8452446F2	GCAACAGGAACCAGCTATGACATGACCCTTTAACCAACTAATGTATATCAATCAAGATTT
C8_8452446R	AAAAGGTGCTTCAAAGTTGTTTGCTT
C8_8639656F1	GCAACAGGAACCAGCTATGACTTAAGCGAGTAGTTAACTAATTATTCTAATCTAA	132
C8_8639656F2	GCAACAGGAACCAGCTATGACATGACTTAAGCGAGTAGTTAACTAATTATTCTAATACAT
C8_8639656R	TAGCATGGCTCGTTATGTAGGT
C8_8666606F1	GCAACAGGAACCAGCTATGACGTGTGCATATTCATATTACAATAATAAAACTATA	150
C8_8666606F2	GCAACAGGAACCAGCTATGACATGACGTGTGCATATTCATATTACAATAATAAAACCCTT
C8_8666606R	TCTTGTGAAAGCAGAAGTTGCTAGA
C8_8800366F1	GCAACAGGAACCAGCTATGACTGGAGTGGAAGATTGGCTACAACAGA	110
C8_8800366F2	GCAACAGGAACCAGCTATGACATGACTGGAGTGGAAGATTGGCTACAAACGT
C8_8800366R	TCACTTTCCACAACTCAAAACATCCAA
C8_8835415F1	GCAACAGGAACCAGCTATGACGTTTGATTTTGGGTAGCAAATTGCTCGTT	131
C8_8835415F2	GCAACAGGAACCAGCTATGACATGACGTTTGATTTTGGGTAGCAAATTGCTAATA
C8_8835415R	TTTGTTTTTCTCGGGTTTCCCTTGAT
S8_100385559F1	GCAACAGGAACCAGCTATGACCAGTCGGTTTTGACACCTTTC	67
S8_100385559F2	GCAACAGGAACCAGCTATGACATGACCAGTCGGTTTTGACACCCCTA
S8_100385559R	GCATTGGCTTGAAGAAATCA
C8_8459523F1	GCAACAGGAACCAGCTATGACGCCCATATGAGACTTGCCCTTTACTAT	130
C8_8459523F2	GCAACAGGAACCAGCTATGACATGACGCCCATATGAGACTTGCCCTTTAACAA
C8_8459523R	ACAGCTTTCTCTAAGATGGTTGGCT
S8_12340226F1	GCAACAGGAACCAGCTATGACGTCATTAGGCAAGATCACAAATATAAGTCTCTTG	192
S8_12340226F2	GCAACAGGAACCAGCTATGACATGACGTCATTAGGCAAGATCACAAATATAAGTCTACTA
S8_12340226R	AGCATCGACTTGAAATGAAAAGGATCA
S8_12362999F1	GCAACAGGAACCAGCTATGACGCAGCACTCAGACAATCGCTGG	98
S8_12362999F2	GCAACAGGAACCAGCTATGACATGACGCAGCACTCAGACAATCGTCGC
S8_12362999R	TCTCTAAACTCTGCTCGTTATCAGGG
SFW01496F1	GCAACAGGAACCAGCTATGACGGGCGTTTTTGGTCGAAGAGCAA	54
SFW01496F2	GCAACAGGAACCAGCTATGACATGACGGGCGTTTTTGGTCGAAGAATAG
SFW01496R	TCTGAATCTTCAAAACCTTCTT
SFW09117F1	GCAACAGGAACCAGCTATGACCAGTGTAGACATTGCTACGAAACTT	56
SFW09117F2	GCAACAGGAACCAGCTATGACATGACCAGTGTAGACATTGCTACGAAGTTC
SFW09117R	TAACATACGGCACTAACGAG
SFW02168F1	GCAACAGGAACCAGCTATGACCCCAGTTGACCAAACAAATTTTATC	56
SFW02168F2	GCAACAGGAACCAGCTATGACATGACCCCAGTTGACCAAACAAATTTCGTT
SFW02168R	AGAGATTGTGATTTGGAGAAAG
NSA_005795F1	GCAACAGGAACCAGCTATGACGAGTTGTGACCGCATACGCAG	82
NSA_005795F2	GCAACAGGAACCAGCTATGACATGACGAGTTGTGACCGCATACATAA
NSA_005795R	TTGTCGGTTAGTTTTGTTTCA
Nucleotides in red color indicate the SNP loci, and nucleotides in green color indicate the modified nucleotides.
The tail sequence is italized, and the additional five oligonucleotide insertion in AS-primer F2 is italized and underlined
Nucleotides in red color indicate the SNP loci, and nucleotides in green color indicate the modified nucleotides.
The tail sequence is italized, and the additional five oligonucleotide insertion in AS-primer F2 is italized and underlined
