# Supplementary material for: High-Density Mapping and Candidate Gene Analysis of Pl18 and Pl20 in Sunflower by Whole-Genome Resequencing
Source: Int J Mol Sci. 2020 Dec 16;21(24):9571. doi: 10.3390/ijms21249571 (PMC7765508; doi:10.3390/ijms21249571)
Supplement: Supplementary file 1 [file ijms-21-09571-s001.zip › Table S4.xlsx]

## Sheet: Table S4
Table S4 Sequences of SNP markers mapped around Pl18 in the present study (The diagnostic SNP markers for Pl18 are shown in bold).
SNP marker	Target sequence
SFW03013	TCCAACATTCTTAAAGACAACCGACAAGAGTACATGGACCGCAAAGGATGTTGCTGATTC[T/C]GTTTTATCCGACAAGTCTGCCTTG
S2_128980821	AAATACCCTTGGGTGACAAGATTTAACAAGAAAATCTATCTGGGTTAAGCCTAAAGGCCAAAACGTGCAACAAAATTCCTTGTAAAGGGCAAAACTTGTCAAAATGCGTTAAAAAGGACACCGCCTGATAAGTGGTATTAAGATAAAGGACAAAACTTGTAATTTTTCCTTAAAAAACAAGCTATGATGGTAAGCTAAAC[C/T]AATCAATATAAAGTAGAATCAAACCATCACGTTCAACAGATGCAGCGAGATAATGCCGAAAGATATTCGAGTCTGACACCTGCATTATTTATATTACTTTAGTATATTTTTAAGGTAGAGCTAATTTTTAAGAGAACAAGAGAAACGTACAGTTTTTGTAGGCGATTTTCGAACTAGGTATTCATAGTACCAAT…
S2_128982087	TAGTTCTTAATGTAAACTTTGGGAACTCACTTCCGAAGTGTGAGCATCAAGTACTGAACTTTCCGCCATGCGTTGACTTGACGTAACTCTCTGTACAAGATTAAAACGTGATTGTCAAGAAAGAACACGGAATCATTAATTATCTTAAAATATGATTTATAATTTGAAAAAGTTACCAAGGCAGACTTGTCGGATAAAAC[G/A]GAATCAGCAACATCCTTTGCGGTCCATGTACTCTTGTCGGTTGTCTTTAAGAATGTTGGATTCGGGGGGCCTATCTGAAAGCACAAAACAATAGTAATTAATAGGAATGAAATTTTGAAAAAGAATTTGTTAAGTTGACTTTCTGCGAGTCAAAGTTGGTCCGCATACCGTAATAGATAGGATGAGGTTGTCGA…
S2_128982628	ATGAATGGGTCAATGCGGGTCATATTTTAGCTCCAAACCATGTATATTATATATACAATCGTGTATATTATATATACTACAATTATCATTATTAACTTGGGTGAATCGTGATTTGGGTTTTCTCTTTTTTTTTTGTCTTTTTTGTCCTTTTGCTTTTTTTTTCTTTTTGTATTTTTTATATTTATACCCCTCAACTTTCA[A/G]CATTAACACTTACAACCCGTTAATCTTCTAAAGACTTTTTAATCGAGTGTTACGTGTTTATTTTTATGTTCATGTGGGTATAAATTCAAGTTGACTTACATTTCGACGTAAACTTTCCCTGAAAATGAGTCGGGTCAAATATAATATAATCTTATGCTTATTATTATGTACGTTTTCGGTTGGTCTACGGTTGG…
C2_128624983	caacatgtgacaaggcctatcatctcccaacttgactacccaagatcctcattctttaactctttaaagaactccttaactagtgtcatatgcaaagaacatctagagtccatcacccgcttttcattcgcatcacaacttgcaaccattggaacatcatctgaagaatcttcttgttggttatgattggtatatttctt[a/G]tgattgttttgatcacctttcgctttcttccattcttggtaatctctcttcaaacgtatttttgagttacaaacaaaacatttcctcttaaatcttgatttagaccttgaaacaccctgaattttgaactttttgatcaggttttcctttcaccacaaggccttctccaccatcttctttggaatcattatctt…
C2_128640408	TGTTAAGAAAGAGGCAATGACAACACCAATGGTTAATGGGATATCTAAGGACTACACATGAGGAGGTGGGAGGATCAAGCTTACATAGTAGTAGAGTGTAATTGGATAACACATACATCCATATCTATGAAAATGGGAGTAATATGTCAGTTTAGTAAATAACTATGTGAAGAGTGTTGCATTTTTTATGTACGTTAAGT[G/T]AAGAGTGTTAATTAGATTGTGGCCTTATGAATTACTGCTGCCCAATATTTCAATATTTAAGTTGGAAGATAAGACTTCAAAAAGAAGGTTTTATTGCAAGTTTTTTAATATTAGATTTGATGATGATATTTTTAGTTTATATTTGGAATATATTTGTCTACACCGACTATATGCGTTAACCAGTGTACACATTT…
C2_128652042	TTTGATTAAGAAGATGAATATTCATACGACCACTGATGTACAAAGAAAGTGTTCCACACTTAAACTTACCAAGGTTAAACACTTTAACTAAATTCATTGACTTAAAGGTGTAAAGACAAGTATGTCGATGAACATTTGAATGTTTCAGATAAGGGTTCAAAAAGTTACCCAGAGGCCTCATGTCCAAAAATCCGAGGATA[A/T]ACCCGTTGAGATTCATTCTGTATATAGGTAGTTTGTTAAGTAAACAAGACAAACTAAACAAAATCTGTATATATTAGTTACATACATATATTCTTACCTCTCCTTGCCAAGCACTAAGATCTGTATGGCAGATTGAAGTGAAAAGGATTTTGATTCGGACTTCGAATTTATGAGGGGGTTTAACGCGAATTTGC…
C2_128652376	TGAAGTGAAAAGGATTTTGATTCGGACTTCGAATTTATGAGGGGGTTTAACGCGAATTTGCTGTATGGAGAAAGGTTGCCTCGGACCCCATGCCACAGCAGCTTCACACAACATGCATATACAATATGATCAGTGAGATTAATACTTGAACTTATGATCATATTTTTTTTACAAAGTCATCAATATTCAATATTATATGA[A/G]CTAAACAAACCTGTGCATGTAATATGATCACTGGGATTAATACTTAAACTCATGATTGTTTCTTTAATACTAAATCCTAATACATGTTTTAAATGAATTAAACAAACCTGTGCATGTAATTTCTTTGCCAGAGTGAACATTAGTTTCTTCTTTGGCGTCCATTTGCTGCATTTGAATGTTATTAGATGGTGATG…
C2_128663385	accttttttaaaatttgaattgagttcaagatttactctttgacaaccttgtttcttttcatgtttttgctaatcaaggtgcttttttgttatcactaaatcttgttcgggatcaatttgtttgacgcttcccctaaggtcaattaatacaaaatgcaaaaagatttattctatcatcaatgatccaatttttctgcacg[t/C]tctcagtgacttctaacccaatttactcttatctttttaagctatgttctacctagattgatccatcaccaaatccactcgtttgcaaatatatggtttggaattgccatctttagtgacaacccacttgaccctcccttcacatttataactagtggttaacccgccccgcgttgcggctgcgatggtcctaa…
C2_128673440	gaagttattgtaatcttagataaaaataaggataaaaataaatgatatctatatattagttattaatattaatattaaaagaaatttattaaataattatacataaaattcatgaggttgaaggagagaatgtcatgtgtcattatttgtagtcttttattaCAAGTTAGATAGATATAGATTGCAATGGATACCATTTA[A/G]ATTCAATAATTACAGTCATAATTTTTTTTTTGTAAACTCACTATACCATACGTCCTTTGGCCATAACCAAGGCTTTACCTTCGTCAATGAATCACCCTATTTATTCAACATAGTTATATTTTACAAAAGATACACTGAGAAAAGAAATAAAAAGTTATATATAAAATAACAATCGTATTTCTTTTATATTAAAA…
C2_128676979	ATCTCCATTTTGTTCCAGCGTTGGAGACAGTCTAAGGCCGAAGTTTGAGAAAAAAACTAATTCAAAGTTAAAACTAAATCAGTTTTCATCAAAGAATTGTATGACAATGCTTGTGTAGTCTATTCAATCAGTTTAATCAACCACTACCATAGGCACTGTGTAGCCACCTACAAACACCGTTCACCACCATCTCGACCTAC[C/T]GTCATTCCATCACAAATACACCCGAAACCCACACCCACCACCACGTTCCAACATTCTGTCAACCACCTTCAATATCCACCGTCTTCCCCCTCCAGCATACAACCACTCCACCTCCTTCGAACCTACACCATCATATGCACCTAACACAATCAGTGTCGCCGCAATCTCTGGCTAATGGTTTCTCCGACAGCGGA…
C2_128842104	AAGGTCATCTATAGTAGTGTTACCAGAATCGGTATGAGGAAGACATTAGTGTTCTACAAAGGGAGAGCACCTCATGGTCAGAAATCTGAGTGGATAATGCATGAATATAGGCTTGATGAGATTACCAACCAAGATGCCTGTGTAAGTTTTTATAATTTTCATGTTATAACCAAGAGGGCATAGCTCTAATGGTACCAACT[G/A]TGTCCACAAAAGGAAAAGGTTGTGAGTTCATTCATAGTTAAAAAGTTTGCTTGAACTTAAAATTTTTGTTTAGTATAAACATTCTTTATTAATGTTTTGGTAAAATATAATTCAAAAAAGACCTTCTACATCACTGGTACTCCTCAGGCTCCCCCTGTTCCGCTACGTCGGCTTGCTTGGAAGACATTCCACGG…
C2_128842607	TAGTTAAGAACCTTTTTTCTTGGTCTTAACTCTTTATGATTAAAAAGTCAGTAAGTACAATTCATCCTTGTTTATGAAGTATTACAAAAAGAACTTGATTTTTAAAATGATTTTTATTCAGGGTTCTACTCTGTGTGATGCAACTCAAGAAGAGGGGTGGGTGGTATGCCGTGTATTCAAGAAGAAAAACTACCATAAAG[T/C]GCTTGAGAGCCCGCAGAGACCGATAACTGCCTCCATGGACTCAAGGACACAACTACAAACGTTAAACAAAGATAGTGCTCTTGATCAACTACTCATGTACATGAGTAGCAACAGGTCTTGCAAACAAGAAACGGAGTCTTTAACCACAAACCACAACCCCATGCCGCAATTCATGAACCCGTTTAGCGACAGAT…
C2_128843016	AGGCTAGAAAGTCCCACCATAACCTTGTCCCCGCACCATAGCACAGCCTCAACCAACTTTGATCAAGGATTAACTTTCAAGCCCTATGTAAATGACTTCCTAACCGAACCCAATCAATCAACAAACGCAGACCATGACTCACGCGAGCGTCTTGATAACTGGTCAGACCTTGAAGGGCTTGTGACCACTCAACTGAACAG[A/T]CAAGTGGACTCTACAAAGCAGTTATACTCTTGCTTTGGTGAACCAAATGATGACTTCTGTTTCCCACTTGATCATGAAGAGCAAGAGCCATCTAACCTCTGTGATTCAACAACAACCATTAGATCAAACCAAATGTACACGAGTGAGATAGATTTGTGGACCTTTGCTCGATCATCTTCGTCTTCCTCATCCCC…
C2_128843240	ATACTCTTGCTTTGGTGAACCAAATGATGACTTCTGTTTCCCACTTGATCATGAAGAGCAAGAGCCATCTAACCTCTGTGATTCAACAACAACCATTAGATCAAACCAAATGTACACGAGTGAGATAGATTTGTGGACCTTTGCTCGATCATCTTCGTCTTCCTCATCCCCGGATGCATTATGTCACTTATCAGTATAAG[A/G]TTATCAAAAAATAATCACATACAATAAACTAGAAGAAATACACGAGAATAGGGGTTTAGGGTGGTTGCATGAATTGACCCAAGAAAAGGTGATTGAGGCTAGGTAGCATATGGTTGAAAAAGAAAAGGAGAAAAGACATTCTACACACAAATTATATGAAAAAGGAATGAATAAGAATTAGTGAATAAAGGTGT…
C2_128844350	TAAAGTTGGATTATTATCAGTCAAAAGGTGCAACTTAATATTATTAAAATTCAATAACATTTTTTTCTTATTTCTTCACTTTATAAATTTTTTTATAGTTTCCTTCCTTCCATTTTTTACCATAAGTGACTTCTAGATTCCACATTACTATTGTCAACCAATTTTTTATCCAATCTTTGTGGTACATGTGTAAATGAAAA[C/T]TGATATATTCTATTTTAATATAATTATATTTCTGTTAGATAACTAATTACCGCACCACACCCAACTCCATTATGTACGTACCAAGTAATCATAACTCTCTTCACGGGAACTCATTTTATGAAATATTCATGATTTGATAACGCAAAATATACTATTTCAGTTCTCCAATGTATTTCGAGTCTAAAGCAAAAATA…
C2_128847542	TTGCATCAATCATTTGACAGCCTTTCCTAGGAACATTCGTAGCTCTCTCTCTCTCTCTCCTCTTATCAGTTCTCTCTTTAAAACAAAACCCTAATATTTCCACCTCTCTTCTTGGAAACCCAACGGCGGCAGCAACTTTTAGGGAATCATCATCATCATTCTCTTCTATTGGAACATCGTCCTCATCGTTATCATTTCAT[A/C]TCTCTATATCTTGAAATCCCAGGTTAGTGTGCTCTTTAAATGATCATACTTGATGAATAATGAACCAAAACTGTTAGTTTAAACCATTGAATGATGACTTGTTGATGTTGTATGATAATAAAATGTGACAAAGATGCATAATTTGTTAATGATTCGGGTAATGCTTTTGTATGATGCACACGTAGGAGGTAGTT…
C2_128869892	GCCACACATTCCATTAATGGGCCGACATATCATTGGGTCGCACATGTGTATATGAATTAGATGTAATAGGAACGGGTACTTGTAACTGGGCCCAACATTGCTAGATCGCTCACTCAATTGGACCGCACACCATGTATTGCATGATTCGACAATCTATATGACTGATTAACTGAATTGGGTCGTTTGCTGTTTTACGGTTT[G/A]GGCCTATGTTGCACATGATGTCTTCTACGTTACATGCTacttatgtgctatgtgttaaatacgtgtatacataatccaaaaacctgacctatattggtaaccatattaggacgtgattgaccaactaccaaaacaagtgaactatctgccgagcaagccgaggtgagttcacccactttattaaagcatgtatt…
C2_128870626	acaacttaagtgcgatagtttaggtatgaatatcatggtgtttagtagctggacatatggggtagctccccatggcatgatataaatgaattatttaatgaacataagtttttgaaactaaaacgagacaacccgtgaactcgccaactttatgttgataccctactgcatgctttgcaggtacatagtgactcaggagc[a/T]tgcagcttgggagtgtagtggacatgctaacccgtgttgggtcttttTATAATAACCATGAACTTTAGACTTTTATTTCGAACTGTCTGTCTTATGCTTCCGCTGTTATCTTAAACATTGTTCTAGAACTTTAAACTATGGACTTAGGCTTTATTAGTCACTAATCATATTTGTGTTGGTGGAACTGTTTAACT…
C2_128872074	AAAATTTTCAAACCCCACTTCCTACGATAAATGAAATTCTTTCTCTATATACTTTTAGTTTGCTAGTCTGCCAAAATCACCTCTTTTAATGAAATACCCCTAAAAACTTAGTATTTAGGATATGCTATTCTCACAAATACAGATTACAAGCTATCCCAAACACTATTTATGGACATGGTGGCAAACGTAAAAGCAATCAA[T/A]GGCAACTTGCCAAAGCTTTTATTTTATACCTAAGGCTAATAAGTTTTTACCTCCAAAAGGTTTTGAAACAAGAATTTTTTTAACAGGGTGTAGCCCTTGAAATGAATAGCCTTTCAAATGAAACTTTCACACGCATGATGACCACCAAAGGTTAGGAAAATACACCTGAAGAAAATGTTTTGGAAAATCAATCA…
C2_128880353	GGAAACTCAAATGATCCTATTAACTTAGGTGATGGGTTAAGATACCAGGAATTGACGGAGAGAGCATCCAAGTTAAGGTCTTATGTTGATGAAATCAAAGATATGCTAAAGACCTTGGTGCAAAACTCCATTAATCCACCAACCAATGTAGAAGTAGCAAAAGAAATGTGGGTGCATGCACAAATGTATCTTCATCTTCA[A/C]AAGCAATCTGCAGATGCCACACATAACATGCAAATGGAGTTGATAAGAAATATGATGGATGCTAGGTACAAAGATACTCAAGTAGAGATTAAGGTAATTAAAGACCATCTTCTCCAAACCACTGGCACTATTCCAACTCTCCCCAAATACACAGAGGATGATGTCAAACAAGGGGGTGAGTGATAGCATGAGAA…
C2_128880801	AAATACCAAACAAGAAGAAATTGAAAAAGCAAAGAGGAAAGATACAAGAGAAGCTAATGAGATGTTAACTCTATAGGAGATCATTGAAAGGAAAAGAATTCAAGAGAATTAAGGCTCTTCAACAGAGCTCCCTCAAAGCATTGTTTCAACAAAACAAAACAAACACCAACCACCCAAACCACTGCCCCTTGCTTAAACAT[T/C]TGTTATCACTAGAGTGACAACAGATGTTACACCTAGACTTCCACAAACTCAAAAGACTCCTACAGATCTTCTTATTAAGAGAAAATTACCCATAAAAATCCCATTACCACAAATAAAAACACCCACACCACAAACCAAATCCAGAAAAGCTAAATTCATCATCCAAGGTGATGATGAAGAAACTCCTGAAGCAT…
C2_128888340	aaccctaacccaagcacttttaaatttgcgtaacctggagatgacccgtataacccgtttatctaaccgtgccaaatgagttgagaagttgtaaatgagttgaggagttttttaacgggttcgtagtttaagctggctgccatataaacccgagtatgataagctttttaaattaaagtctacttgacgtattaaccgca[g/T]attacattacgatttccaataaaggatgatattcggtttaagaaaaaagatacacaaaaggacaaatggtgatgttcagatcaaaggagtttatcatctgtggggttggcaaagctacgtagaaatgaatagtctataacttgaaaggttgagtcttaaagggcttgcaaatttatggttggagctgagaatga…
C2_128889755	TAACTTGTAAGGTCAACTTCTCTAAGTTCTGAGAACTCGTAAGAATTTTCAATTTACCCTAACCTTATCAAGAAATGTGGTTACATCTGGAGTTACGAGTATATGACTTGAAATTAATTATAGTAATTGACGTTAATGTCACAAAAAAAAGTATAGTCTGATTGCATTCATTCAAGAGGATGTGGACCAAGCTTAAAATT[C/G]GGCAAAGATGTACTTGCATGGCATGGATATATCTTCACATTCATTTAACCCACCCAAAGTCTTATGTGGAGAAAAATATAATCCATGGTATGAAATGATATCATCTTAGTGTCTTTGATATGTGTACAATTATGAATATTTTTCATATTATTTAATGTTCAATTATTAATGGTTTTCTTTAATATATAATTGAA…
C2_128916238	CTGTAGAATTAAGGTTAGAAAATGACTATTCTTAATCTTCTTTCAATTAATTGATTAGAGTGATCGTATTTAATTAGTCTTGATAATAATTAAAACATGAGAGCTACCATTCATCTTCACATTCTCCATCACTCTTAGTTAGAGTTTAACAACCATTCCCATCAAAACATTCTTTATTCAACATAGTAAATAAAATATGG[G/C]TCTTTATTGCATCTAGGTTGTTGTGGTCTAGCCACTCACTTTAACTAATGTCCCATTGGAAAAGACTATATGGTTGCTACAAGTTCAAATCTACACCGAAAAAGGAATCCGACTCGTCACTTTATTATCTTTTTAACTGGGTCAGCAGACAACTCCCATGTATTCCAGACCGGGCCAATCACTCACATGCTAAT…
C2_128917327	GTTGAGTCTATTTATTTATTGCTTGAACATCTAGGATCCAAACTGGTCTAATGAATTAAAACTTAGAATTTAGGACCACTTAACCTTATCATTTCCGTTGAATTCTTGGATCGCATACGACAACTAAGAATGGGATCTCTCCAGGACCAGTAAGGCCAAGAACTAGTTAAGTTTCGAAAACAATAATTTTTAGGATAATA[A/T]TACTAGAGGTGACAATCGTGTTAGGTAAATGTATTGTAATTGATAAACATGACTCGTATGCATTTTACAACCGATTTTATCTTAATGGGGCAACAACGCTGACAAGACAAAAAAGGTTAGCGTGTTATGTATGAGGCATGAGGTTGTGATAAAGATGTAAACGAGTTAAGCAAAGTGATATGATATATTTCATA…
C2_128920653	TGGATTTTATGTTTGATGGTTGTAAAGACACCCTAGATATAGGGCCAGGTCGAGACTCGTGCTTATAGAAACATGTACGATGCACCGAGGCAGAGCTCGCAAAACGAGGGTTGGGCTGAGATTTACAAGGGGATTGTGTCATTCATTGTGAAAGATGCAAAGAAGCTATACTCGGTGTTGAAAAAGAGACTGAAGTAACT[C/T]GTCTCCATAGTACTTGAGTCTTCTCTTGGGCTCTATTTTTTATTTTATTTCTATATATATATATATACAGAATTATAATTTTTTTTTTTTTGTAGATTTGTATACGTTTTATAAATTTGTTAAAACTCTTGTAAATTAGCATATAATTCTAGTTCTAGTTTGATTTGATTTTGTATATATTTATGTCCTGTTGG…
C2_128922069	GAGCTCCAAAGTGGATCTACTCAACGATGATATTGCAACACGCTCGAGCCTAATCCTTGTTAGATTGGATAAATAGCCAAGAAGCTGGAAGTTTTTAAATTCTGTCGGGTATAAACCATAGTTTGTGACGTTTAAAATCTTCAATTTTTGCATTTCCTTCAAGAAGTGGGGTAAAGTGTAGGTCTTTGATTTTAGGTTTA[G/C]CACCATAACTTCAACCTCAGGAACTCTCATGTCGCACCATCTCGAGGAGAATGACTCTCCTGCAATCAACAATTAAATCAAAACATAAAACACAAGATTACCAATAATTTCAGTAGGATCTAATTAAATTGAAAAAAGCGTAAATTGCCATTTAAGTCCCTGAGGTTTGGTCCAAATTACCATTTTAGTGCAAA…
C2_128925784	CAACAACAACAACAATCATACCCAGTAAAATCCCAACAAAGCATATATCATTTACGGGGCAACAATCGTGGAATGAATGCAAACCACACCTTTATCCTAAAACCGGAGATGCCAACAACAATCATTGCTACAATACCATAATTCATTTATGGGCAACAATTAAGGCGAATTGGAGTTAAAACTAATGTGTTCTTTTAACC[G/A]TCAAACTACTAAACGAGGTATTATACGAATATGATTGTCAATCAACATTGGATTACCTTGAATTTCATGATCATTGCATAGCATTTTCACCAAAGTGGTCTTCCCATCTCCACCGACACCCGAAACAACAACCACATTACCAACACCACAACCATCATCACAATCCATTTCACTTCCATCATCACAATCCATTG…
C2_128926640	ACCATGATTGGTGTTATTGTGTCTAAGGTTTTTGTGAGTTGCCTCAGTTGGGGTTTAAAATTGGATGTTGTTTTTATGACATATAAAACGGTATCAGATAGCTTAGAAATGGGTTCTGAAAAGGGATCTACAGCCATTTGTTGGGGCTTTTGGATCTAAACTGAACTACAAGATTTGATTCTTCAATCAATTGCTATTCT[G/T]GAACTGGATCTTAGATTGATGGATTTGATTATGATTATGTGAAGAAACAGAGCTTGGAGGCAGATACTGTGCACAAGCATGACTTTTGGAGTTGTAAGTCAACGCGTCTTCTGCTTAACCGAACTAAGCAATAGATGAAAGTGTGGCTTGACATATATTTTAAAAAATTAGATAAACATAAATACAATATTAAC…
S2_129074800	CGAACCAAAACCTTGTAAAAGATTTAGGATTCAAATTTACAGATAAAAGTGTTATATGATTAATTGTTACAACTATAATTAAGGAACTTACAAAACTTATAATTTTCTGATAAGTTCAGGACCAATGATTCTTTTTTTTATTATTGAACATCTTTTATTGGTGTAACATAAGTCGCCACATCACCACGATACATACAACC[A/G]GCACCCTATTCCACGTATTTCATACATTTCAAGTCATGTCACCATCTCCTACCGAACCATCTTTAGGATTAGATTAAATCCAACACCTAAACATTTAAAATAAAGAGTTAAATGTTATTTTAGTATGTGTGGTTTGGGCAATTTTGCCAGTTTAATCTAAAGGTTTTATTTTTCGTCTGTGGGTCCAAAAGAGG…
S2_129077858	AAATCCGCTACCCATTACATTACAACAAAATAAAATAAAATATAAACAACATGAACACCTATATTTATCTACATCATGCAATACTAACTTACAAGTTCATCTTTATAAGGCATTGTTAGGATTTCATTTACATTTCAATTACCCATCAATAATATATCAAATTTTTTGGCCTAAGCCTTGGTCGGTCCCAAAATCGTCTC[C/T]CTTGCCATTGACTACATCTTCCGACCATGGAATTGACGTCATTGGTGGGAAACAACACGAGCAGTCTGTTTGGCAAGGACTTGGAATCATATCAATGGGCGTGGTGGGTCCACGCCTAAAAGAGGACCCACCCGCTTCTTTAAGTGGGCCCCAACATTCCACTCTGTTAAACTCGGGAATGTTGGAGTGAAAAT…
SFW03060	TTATTCAAACAAACAATTCTTTCCAGATTTAGTAACAAATGGGTTCTCTGATCATACCCT[T/C]AAAACTCAACACTTCATCTTCAGTTCTTGATCACCATCATACCTCTTTGTTCATCTACA
