# Supplementary material for: High-Density Mapping and Candidate Gene Analysis of Pl18 and Pl20 in Sunflower by Whole-Genome Resequencing
Source: Int J Mol Sci. 2020 Dec 16;21(24):9571. doi: 10.3390/ijms21249571 (PMC7765508; doi:10.3390/ijms21249571)
Supplement: Supplementary file 1 [file ijms-21-09571-s001.zip › Table S5.xlsx]

## Sheet: Table S5
Table S5 Sequences of SNP markers mapped around Pl20 in the present study (The diagnostic SNP markers for Pl20 are shown in bold).
SNP marker	Target sequence
SFW01920	GTGATGGCGAGAAACCGGAAGAAATCCGGTGTGACNCACGTGTTTTTGCACGATGTGAAT[A/C]GGAAGGTGGAGAAGGCTTATGCTAATGAGTTTTTGTGTCAAAAGTATCGCAAACATTCT
SFW09076	CGGGTTAAGCATNAGCAAATGTTTGGTCAACTTAATGAACGGTGAGATCGGGTTCGATAG[T/C]ATCCCGCAAATCGGGTCGACTTTCACTTTCACAGCTGAGTTTTCTAACCCGAATGAGCA
C8_7890010	ATTGACCAAAACCAATTTCAAAACTAGCCGCCTCCCGCATCCTTGGAGCGACGCATCATACACGGGATGCGTCTTTAGAGTCATGATATTGAAACCCAATAAAAAATGACACATGAGGTTTTCAAAGTTGCATAATCCCAGACGCATGAGTAGGACCTACAGACGCATGGGATGGACACATAGACGTATGAGGTGAACCT[A/G]GACGCTTCAGCTTCTGAAATCTCTCCAAAAACGCATCCCATGCATGATGCGTCACGTGATGCGTCGCTCCAAAAACGTGGGAGATGACTAGTCCTGAAACTTGTTTTGATAATGGCTAGTTATATAATTTTCCCTAACATAAAATATATATTAATAATCTTTTATTGTAATAATATAGTATCATGTTGAATAAA…
S8_11272025	TTAATCAGGGTCGATTTTTTGTCTGTAATTTGATCAACAGTAACCCTAAAAAACCAATAATAAACACAAAATCGGTTATTAAATATTAAATGTTAAATTCACCCAATTATTGCAAAAATTGAAGACCCAATTGTTGAATTGTAAGGAAATAATTACCTGGGTGGATGCATACGATGAACAAGCTTTTCAAATTCATAATC[A/G]ACGTCTAATGAAGGAGACCAGTAATGCATTTTATTGAATTGTGAGGGTGAAATTGGAGAACAAATGGGAGGAAATAATCAAGATTTGGGATATAATTTCGGTGAGTTTGAAGAATATGTATGCGAATTGTAGAGAGAGAAAGTGGGATGAAGCGATTTTAGGTGTTTGTATATTATTTGTATGTATTTCAATGT…
S8_11272046	TCTGTAATTTGATCAACAGTAACCCTAAAAAACCAATAATAAACACAAAATCGGTTATTAAATATTAAATGTTAAATTCACCCAATTATTGCAAAAATTGAAGACCCAATTGTTGAATTGTAAGGAAATAATTACCTGGGTGGATGCATACGATGAACAAGCTTTTCAAATTCATAATCAACGTCTAATGAAGGAGACCA[G/A]TAATGCATTTTATTGAATTGTGAGGGTGAAATTGGAGAACAAATGGGAGGAAATAATCAAGATTTGGGATATAATTTCGGTGAGTTTGAAGAATATGTATGCGAATTGTAGAGAGAGAAAGTGGGATGAAGCGATTTTAGGTGTTTGTATATTATTTGTATGTATTTCAATGTTTTTTGTGTTTGGCTCCTGAA…
C8_7894021	AATTAGGTTTAGAAAAGAAGTTGTTAGGTCATGTGGAATGGTAGGTAGTTAAACATGTTTCTTTGTTTTTTCCTCAATTGTAGATTCTTGATCTGTTAGTTTGGCCTCATATAAAAAAATAATAATATAGTTGTACTGTAAAATATAAATACATGTAATATTATACCGTATCGCAGAGATAAAAAAAATATTGCTTTTCC[C/T]GTATTGTACGTATAATATAATTACGTATAATATTATACAGTATGACCGTATTGTCAGTATAATATAATTACGTATAATATTATACAGTATAATCTTACGATACAACTATATTAAAAAATTATATTATAGAGTTCGATAAGACAGTTTCAATGCCGCTTGAATGAGGTCAATCGAAGTCCGTTTGATACCATTTG…
C8_7895128	AAACATGTGATTTCTAAAAAAAAGCAAAGTTAGTTTAGAGTTTAAAAACATGTGTTTAATAGCAACTAGTGGTAGTAGGTTTTTGTGGAATTGGAGTGTTTAGTGATGATCCAAACACGTGGGAAATTGACAAGGACAAAGATATGACATGTGATTAAAATATGAATAACGTAAAGATATGAGTCATCATCTATGTAGCA[G/A]CAACTTCTTTTTATTAATATTATTATCGTTACAATGTCAAATTCGGCTCCTAACAATGCACACCCAACTTCAAAACTTTGTTTTTTCTTAATATAATATTTTTGTTTTTTCTTAATATAATATTTTAATTACCTAAGTGCTTCGGATTCCAAAGGGTTTGTTTGGAAATGATTATTATTAATTACCTAAATACG…
C8_7902182	GTATTATAATTATTCTCCACAAAAACAGTTCAAATTTTAACTATTATACCCTAAATGTTGTATATGTGTGCAGGCGATTGAGAAATTTCCTTATGTTCCTGGTCAGGAACCCTCGATACGCGGTAATTTCGACTTTTTGATTAAAGTAAGTTGAATGATTTGAAATTATTATCAATTGTTACGATTTAGGGCACTGATTT[G/T]GTAGGTATATTGTTGTTGTATAGTGTATGGAAGAAGCAGGTGTGGATGGTGCACTGATTGTGCAGCCGATTAATCACAAGTTTGATCATTCATATGTCACAAGGTTTAATTTCACGCCTATAATTTCACTTATTTTTTTATTTGTTTGTTTGTTTCAAAATTAAGTGACCTAAATGGAACATATATGAATTATA…
C8_7914784	TGGTGCATCCACCACACGAACGGGTAATTCCGCCCCAAAGAATCCTTGTTCAAACCACGAAATGATGTCAACCCCGAGAAACGGGCCCTGAATCTCACCTTGCGGGTCACAATAAAACAAACTTAACTCCTCAGGCGGTATACCACTAGCCAAATGTTTGTTTATACTACCCCTTATGGGCTGCTGCTGCATATTTCCAG[A/C]CCAATATTGCTCAGATGACGATGACATGGCAAAAAGTGAGTTTGAATCATTTGAACGCTCGTTCGTTACCACATCATCAAACAGCTGATGCTTCATGAAAGCTGAATCGGTAACTTTAGAACTAGCAGTATCATCATGATTGCTGACTATAAATCCACTCTTTGACCTTGTTGTATTCCCTTCATATGACTCCA…
C8_7917284	AACCATGCAACAAACCACAAACTAACTAAAAACTCCACACAGATTCACAAAACACATTCTCAATAACAAAAAAAATACAAAATCCAAATAAACAAATTCATAATCAACACAAATCAATGCAAAATGCAACTATAACAAACAGTCAACAAAACCTAACCACACACACACACAGTCCAAAAACACAGAAACAGATTCAACAC[A/G]AAATCACAAACAAAACCGAATCAAACTAGCGTGACGTAATCAACGTATTACAAATTACAGATCAGTAAACTGTAAACCCTAACCTAACACGAACATAACAAGCAATCAATCGAACAAAATCAAATTGAAAAAACAGTCGATTAAATCGTACCTTTCGGATTCCATGAACTATCAGAGAGTTTGGAGGAGATGAG…
SFW04358	AATGCGATACGCAAGAATAGATCGACGATGGGGTTTCAGTCATTGCCATATGTGGTGTCT[T/C]TATTTAGCGCGTTGATGTGGTTATACTACGCGTTAATCAAAGGAGGCGACGGCACATTC
C8_7919216	CTACTAGATTGAACAAATAGTACTAGATTGAACAAATAGTAGTGTTGGGTTTTGTGAAAATGGTTTCTTTAAAAGAACGTCCACTCACTCAATAGATTGTTTCTCGATATATAACGGTAGAAACAGTTTGTTGTACTGTTAGAGATGATAATAGAAGTTTGAAATTAACTTGAAATGAGTATATTAAAAAATTTGAAAAT[G/A]ATTTGGTTATTTTCTCAGAGTTTCGTAGTTTATCTTAGTGCATGGTTAGTTCTTTGAATGCTACTCAACTAAGGAAGATGTCTATGTTTAGGCCCGGAGGGTATGGAGGGGGCCACCGTGCCACCTCACCGCCGATAGCGCCCCCCCCCCCCCCCCCCGCCACCACCCATACCCTGCAAGTTAAACCGGGGCAC…
C8_7920504	AAAATCCTAGATGCGCGAAGAAGAAAATAGCTAGAGGTTCATATATGTGTTTCTGGATTGAAGTAGTAAATCGGGTCTAACGGTAGCAACACCCAGTAATGCTTTTTATAGTTATCAACTTTTGATTTGATTTCTTTTTAAGGAGAATACTCCATTTTGAGGCCCGTAAACTATTTCTAACCAGATTATTCTTATCACTA[A/G]GCTATCAACCAAAATGGCTTTGATTTGATTTCTTAATGCACAAATTAATGTATATATAAGTTACTAAGTTATTTTTATTAGTTTCATGATGTTACTTAATACAACTATTCCAAAATAAAATCTAAAATATTACAAATTAACCATCTTAAATTGTTATTGTTGTGTAGATACTTTCTTCTTGGTACCATATTTAT…
C8_7921819	TTTAAATACCCATTTTTTTATTAAAAATGATAGACACACGCTACGCGGTGCTAATTTGATACTAATTTCATTAAATAGACCCTTTGTATGCAGTGCTGGGTTTATCAAATACCCTTTCAACCTACAGTCACACTTTTTATAGATTGAAGACGATTTTTACGATTACTTTATTAGATACACATATACCACCAAAACATTCA[C/A]GTAAAAATTTAACAAGAACCAACTAAACTTCAAAGGTCAATAATTTACGAACCAATTCATGTCATCCCCACTAAAACTTTAAAAATATACCATTTTCTTCTTCTTCTTTCTAGCCTTATCACTCACAAATGCCTTCTCCGAGTGTTCTACTCTTTGACTCAGTGAGTTAAGCATCCGAGTTTGCAACTTGTTCC…
C8_8003402	gataataatcgaaccgagtgaaccatgcacatcacaatgaaatcgattacccgattcactttgttttttatgtatatcataataatactacaataaatattatatgaataagaaaactacacaaaacgagtatcacaatgcgatgtgtagttcccgtcgcatcacacgagcatcctgctagtcacaatcaaaacactaag[a/G]ggttgtttgtttagctcttaatgattcagacctcttactggtttagcacttaatggttcagactgtttgtttcgtgaacagatgtctgagtggttcagacaattgcctctgaatggttaagcattatactacgtctgaatggttaagacctctaatctgaacgagtcagacatttgcctctgaacggttataca…
C8_8009207	TTAAAAATAATCAACACTCGGTAATAAATGGGGTTACAAAAATCCAACAAGTGATCTAACTTCATTACTAAATCATCAATCATCCATCTTTAGTTCTTGCCCACTAATCAAGTTTTAACGAGTTTTTCTTAATCCACAACCATCTATCACCAAAGTTACCCTAACATACAAATCCACTAACTCCATCCTTACTAAAAAAA[A/G]TTCAAATGTTAAGAATCTTCTCCATATCTACTACATAAATGTAATAACTGGCACTTTTTTATTTTTTTATAGATTTCAAGCCTTGTCTCAACCGGCTTATGTACCCGACACACTTCACAGTCCTTGTTAAGTCTTCTGGTAAATTACTTTTTATTTTATACTTATAATCGTAATTAAGTTTAAGCTATTAGTTA…
C8_8012577	TTTGGTAGACTCTGTTTCAAGAAAAGTAGGAAAGTGAAATAAATAATTAAGTATACAACAATTTCCTTTCACATTGGCATACTTGTTGCCCATGGACCATTGATATATCGATCATTAGGCAGGACATGAGTTGTTAATTTATACAAAAACTTAAACTAGCATATGATATAACATCTTAATATCTTATAACAACAACCTCT[G/A]TAACATGCAAAGTATATTCCAATTGCTTAAAACATCATATAGTCTAAAAGTCTCCTCGATGATCCTCGCCCAAAAAACCTCTGGCTCTGTAACTAAATGCATTTGGCATGCGTATAATGTTGACTATTCAGGAAATTGAAACTAAGCTAATTGACTCCTAATTTCGTAGAGAAAGCATGACATGTATTTTTGTT…
C8_8004678	CATACGCTGGTGGTGAGCCGAGGAAGGAACCTGTTTCATGTGCAAGTATCCTCTTCTTCACATTTCACACCCCTGCTCTGTTTTCCACATTCCAGATCTTTTTCTCCACATTCCACAACCGATGCTCTGTTTTCCAGAATCATTCAAATTCACACATCTTATTAAAAACCTATCTGTTAAATCTTATGATTATCAAAACA[G/T]ATATTGAACAGTTTCCCGACGCTCTCGAAACAAATGGACGAGGTGATATGTGAGAACGAAGATGATGGCCGGTGAATGGTGAGGTGGTGTCCGGTGGTTAATGGTGATCGGAGGATGGTGGAGGTTGGTGGTGCACGAGGTAGTGGTGATTGACGGAAACCGGAGATCCACGGGGACTAAGAACTCAAAAGTTG…
C8_8504355	CAATGAACTATAACACTCAACCAAACTTTTATTGCATACATTATTGCTGCTAGGCAGCAAGTCGTTTAATAAAAATTCATTGAATAATCCTCTCTCAGGGTGTGAAAGTTGATACTTATGTATCTCGCTAATGGTAGATAAATTGTAAGTTATGTTTACGTGGTTCATCCCGAAATTTAAACATGGGTAAATTACAATTT[G/T]TGTCCTTCAACTATATATCGACTTGGAGTGTATGTCCTCCGTCTTGAATAATTAATTTGGACATCCTTTAATTGAGAATTTTGCATGTTTTGTGTCATTTTCAATAACTCCTATTAACTTTTTATATTGAGTTAATTACTGTTTTCGTCCCTGTGCTTTGTCAAAAATCACTATTTATGTCCATTAGTTTAAAA…
C8_8459708	ACTTGCCCTTTAATATAGATGACAAAAAAATTAAAAAAAAAAATATCTCATGGTTTAGATAGCTATACTAAGTACCAACTAACCTTAAGAGCATAGCCAACCATCTTAGAGAAAGCTGTGATTGTGATATCTTTACCTTCTCTTTCAATCTGTGATCAGTAAACGCAATGAGCCAAATCAAATATGTTCACAGCAAAACT[G/T]AATATAAAAAAAGGTTTTTTCTGTTTGGGTGAAAACCTTTGCTTTTCCAATAGGAAGGCAGAAACTCGAATCAAGAGCTTCGGCAGAAACTGGGAAGGATTCACCGTACCTAACGAGTATAAAATAAATAAGATAAGATTAAAAATTTATAATAAAACAAAAACAAAAAAAATTATATGGACAGTGGTTGAGCA…
C8_8460626	TTGTCTTTTTGATGCAAGATGTGGAATAAAGAACCTAATATTAATGTTGGTAACAAAAAAATATGTCCTTTTTCATAACATATGATAAACATATTAGTTAATTACTTCCTAAACACCAGTATTCAACAAAAAGCCTAATATTTTCCGAAGTGTTTATGATATGCATGATGCATGTTACTTCAAACATTATTGATATTTAT[T/C]ATTATAAGATGATCATGAAAACCATCGTCTATACCATCTAGTATCTTCAATGTGAAATTAGAAAATGAACACGAATAAACTTTATGATATCACTCGTGTCTAGAGCTGCAAACGAACCAAACGTTCGACGAACAGTTCGAGGAACCATTCGGCGGAAAGTTCGTTTGTGTTCGTTCGTTTATTAAACAAACAAA…
C8_8458330	TGACTATGGTATGTCTATCAATGGGTAACTAATTTTTAAAACATAAAAATTGGAAAATAGGAAATACAGAATTTTATCTCAAATAGGTGACTATGGTATGTCTATCAAGAAAGATTTTGTCGGGTCAGGTCACCAAAATAACTTTTTCGGGTTGAGACGGACCACTGAAATATTTCCGTTTTTTGACTAGTCATCAAAAC[G/T]TAAAAAATGGATCAAAAGTCGCCTAAAGTGTATAAAAATGATTAAACCTTCTGAATCACTTCTTTTCAACACACTTATACTATTATACATATATTATACATATATTAAATTAAAAATTAAAATTAAAATAAAAAATAGTAGAATTAAAAATAGAAGCCAATGAATAGTGTTTTAAATATTATAATAATATATAG…
SFW02745	TTGTTCGCGCTGCGAAGAGAGCATGCTACAGGTCGGTACCTATGGCTGCAAGTGCTTGAT[T/C]ACGGGTATAAAGAAAGCTGACTTTTGATTTGGGATGTTTTAAGAGAGCGTCTTTCGATT
C8_8452446	CTTAGAAGTTCCAATCATTGCTTTTTTAGTGGGGATATAGCCCTATGATGACCTCTTTAGCTCCAAGGACTGGTGCAATCACAAAAAGGTGCTTCAAAGTTGTTTGCTTAAGCCTACAATTGAATTCATTGTTAATATGAAGGCAAATCAAATCTCAAGTGTATATATATTCAAGTTAATTCACTTACATAGAGTTTGAT[G/A]AGTCTTGATTGATATACATTAGTTGGTTAAAGGGTCCTCCAAGAGTTGCTTGGGTGAGGCCCTTGATCTTGATGTTCATAAGCACCGTTGCACCAAGCTCCTTCAATCGATCACTTACATATTTCCGCGTGTGGACTGCCACAATCAGCAGTTCCTTGCTGCTTGAATGGAAGTTTCTCGTCAATAGTTGCTTC…
C8_8639656	AGTAACAATGTTACAGGGGTAAATAAGTCGAGCCGTTACTTATCTAAATGAGACCACCTCGCTAAAAACTTAAATTAAACCAAGTTTAAACGAGGTTGAATAAAAAATAAAATCAATTAATAAACGGACCTGAACTTTATAAACCAAGTTGCGCTAGGCTTGCACGTTTAAGCGAGTAGTTAACTAATTATTCTAATATA[A/T]TAACTTTTATTTAATATACTAAATACATGTATATCATAATAAAATTAATCATATGTATAACTCTGATAAAAAAAATACCTACATAACGAGCCATGCTAGAGCTTTAAAATTTCTAACGAACTGAGCTCGAGCTCTTTTATATTATTTTTTTTTTAAAATTAAACTTCATTAAAAACACACTTCCGACCCAAACG…
C8_8666606	CCTGCTATTGTCACAAGCTGAATAAAACATTGTCAACTTTCTTAATTAGTTATAAATTAAGAGGATAATTTGATAGTTGAAATAAGAAAATAACCTCATTAAAGGGTCCAAATGGGCTCTCAGTGTAGTTTGCAAGATAAAACCCTCCTGCTGTATACCTGCAGTGTGTGTGCATATTCATATTACAATAATAAAACCAT[A/T]AATGCATTTTTTTTATTTGAAAAAAATAAATAAATAATAAAAAAAGGTACCCAAAAGTTTCAACTAATTTGAACTCTTTAGGAATGATAGCTCTAGCAACTTCTGCTTTCACAAGATGAAACTGGTATAGGGCACTGCAAACCAAATCTTATTTTTGAAACTTTATAGTATGTTGGTAGAAAGATTAATGTATA…
C8_8800366	TTTGAAGTACTTTTCCGCACCGAAAACACCAATTTCTTCGTCGTCTTCGGGTTTGACACGATAGTGGTGATCGTTTGGGAGCTCCGAAGCTTGATTCGCGAGCTTTCGAACCATGTTTTCTTCGGCTTTGTTCAAGTAGGATGAGAACGAGACTTCGCGAAAACTGTTGCGTTTTTGGAGTGGAAGATTGGCTACAAAAG[A/T]TGATTCGTTTGCATACATTTTCATGGAGCAAACACAAGAATATTTTGGAAGATAAACTTGGATGTTTTGAGTTGTGGAAAGTGATGTTGAAGGAGATTGATGAATGAAATTTTTGAGATTTGAAGTTGAAGAAGACGACGATATGCAAGTTGTGTATCAAGACGGAGTTATTATGACATTAGACATATGACAAA…
C8_8835415	TATGGGCGGTTATAATTGCCATACGTATTTATTATTTAATCTGCCTCCGCTTTTTTGCCGGTTGTTTGAATCAAACAGGTGCCTTTAAATGAAACGATGGGATAGTGTGTGAAGGCAACTCAAGTTGCTTTTTGTATTATAAGATAATGTAGATCGATGATTGTATTGGTTGGTTTGATTTTGGGTAGCAAATTGCTAGT[T/A]GTTTATTAGAAGTTTCCTTTAAAATAATTTAGCTATATGTCTTATTATTTTAAGAAATAATAAAGGTTTGAAATTGATCAAGGGAAACCCGAGAAAAACAAATTGAATAAAGCCGAAAATGAAATACATGCATGATCACACGTTTGGGAAGCAAAACCAAGGTCAAATAATAGACAAAAGGGTTTAAAACGAGG…
S8_100385559	CTAGTTTAATCTATTAGATCATATATAATATATATGTGATCTACTTAATGGTTATGCAACAAGAAAAGATAGGAGTTGGAGGTATTAATAGTTACATTGGCAGGAATAGTTTTTTCAAGAAAACGCTTGCTAGGAGCGGTGTGATCAGTGAGCGAAGGTAATCTGAACTCATGCATCATCCAGTCGGTTTTGACACCCTT[C/A]GCAGCTCTCCCTTTGTAGAACACAAGTGATTTCTTCAAGCCAATGCATTTCGAACCCTCAGATGCATAGATCGGCCGGTCTGTACCTGTCGCTTTCCAAAATCCTGCTCCGGTTACGCGGTTTGGCCTTGCGCTGTTGCGGTACTTCCGGTCCCTTGGACAGTAGAAGTACCACTCTTTTTCTCCGGTCATCGC…
C8_8459523	CCGTCAACCCAACCGAAAACCAATTATGACCATTTACCCCACCTCCAGCAAAAAGCTTGTTATTTGATAACAAGCTTACATGGTATATATTAAATATGTAAAGTAATCTCAACCAGCAATATTCCTCCATTTAACTTCAATTTTCAACGTAAATAGTTTTTCCATATCATGATTGCCCATATGAGACTTGCCCTTTAATA[T/A]AGATGACAAAAAAATTAAAAAAAAAAATATCTCATGGTTTAGATAGCTATACTAAGTACCAACTAACCTTAAGAGCATAGCCAACCATCTTAGAGAAAGCTGTGATTGTGATATCTTTACCTTCTCTTTCAATCTGTGATCAGTAAACGCAATGAGCCAAATCAAATATGTTCACAGCAAAACTGAATATAAAA…
S8_12340226	GAAGGATTTCATGCTCAATTTCATTGTCAACCAAACAGATGAAGATTGGAATTTAGATTCCAATTCCATCAAAGTATGTGAACCAAATATTTAAGTTATGAAATTCAGATTCCAATTCCTTTCTATTCCATTGAATTCCTGCGAACCAAACGCCCCCTTATATATGAGTCATTAGGCAAGATCACAAATATAAGTCTATT[G/A]ATTTATTCATATTTATCTGTCTCATTAAGTGAATTTTATTTTACTATCTCATGCTTCATGATAATTGTGATGTTTTCATTTAAAAATGTTAGACCATATTATTCACTTGTTGAAACATGTTAACTCAACACTGATCCTTTTCATTTCAAGTCGATGCTTTACTTTCTTATTTCTATAGGATTATTACCTATGGT…
S8_12362999	ATTAACTCACTTCAACTTTAACGATAATCACGAGATAAAAACCCTCACAACGATTTACAAGTGCAATACTTAACAATTCAGCGGATTCACAACGAATGACAGAGTATAGCCCGAGTTTGGACAGCACTCAAACATTCAAGTTGAAATCATGATGAATAACAAAGTATAACTCAATTTGAGCAGCACTCAGACAATCGTTG[G/C]ATAGTTATAATCGATCGGAGATTGAATCGTAGCAGCGATTAGAGTTATTACCCTGATAACGAGCAGAGTTTAGAGATTTAGAGGGTAAAATCCCGAGCTATTATTTACAAAAATAAAAGCTGACGGAAAGAAAAGAATTGAACAGTGATCGAGTTAATACCCTGATTGCGGCAGCACTTCGTGGTGTGTGTGTT…
SFW01496	GATCATTAGGGCGTTTTTGGTCGAAGAACA[A/G]AAGATTGTTAAGAAGGTTTTGAAGATTCAGAAAGCTAAAGAAAAAACCGCNGCAAAGAG
SFW09117	TGTGTTGATATGCTGTTTTCTTGATCACAAGAGATTCAGTGTAGACATTGCTACGAAGCT[T/C]GGAAGCAGTTTCTCGTTAGTGCCGTATGTTATCGTCGTG
SFW02168	ATTTTTATGTTCCAAGTGAATGATTGATTAGAGATTGTGATTTGGAGAAAGAAAGAAAGT[A/G]ATGAAATTTGTTTGGTCAACTGGGCTGGAGATGGTTGAAATTTGTTATAATTTATAGCA
NSA_005795	ATTGTCGGTTAGTTTTGTTTCATCATGAAGTATTGTGAATATTGTGGTCTGTTTGAGAATGA[T/C]TGTGTATGCGGTCACAACTCGATCCGTTCCGACTGGTCCTGGGTTTCCGATGACGATGATACCAACATGATTTTCTATTAATTCGGTTGTTTTTTATGTTCCTTAAAAACCGGACAAATTGTATTACAATTAAAACATGCTTTAAGCTTTGCTTTAGCTCTTTCGTAAACATGATATAGGACCTATGTTGTTTTATATACATACACACACTTAAGTCATGCTTTACAATGTCACATAGTGGAAAACAATTTAATGGAGATGTAGT
